# Supplementary material for: Ha-RasV12-Induced Multilayer Cellular Aggregates Is Mediated by Rac1 Activation Rather Than YAP Activation
Source: Biomedicines. 2022 Apr 23;10(5):977. doi: 10.3390/biomedicines10050977 (PMC9138672; doi:10.3390/biomedicines10050977)
Supplement: Supplementary file 1 [file biomedicines-10-00977-s001.zip]

Archive with 1 entries (1 files):
- biomedicines-1621881-supplementary.pdf
